# Supplementary material for: High performance polymerized small molecule acceptor by synergistic optimization on π-bridge linker and side chain
Source: Nat Commun. 2022 Sep 7;13:5267. doi: 10.1038/s41467-022-32964-z (PMC9452561; doi:10.1038/s41467-022-32964-z)
Supplement: Supplementary file 3 — Source Data [file 41467_2022_32964_MOESM3_ESM.zip]

Archive with 11 entries (11 files):
- Source Data/Figure 1b.xlsx
- Source Data/Figure 2b.xlsx
- Source Data/Figure 2c.xlsx
- Source Data/Figure 2d.xlsx
- Source Data/Figure 2e.xlsx
- Source Data/Figure 2f.xlsx
- Source Data/Figure 3d.xlsx
- Source Data/Figure 3e.xlsx
- Source Data/Figure 3f.xlsx
- Source Data/Figure 5d.xlsx
- Source Data/Figure 5e.xlsx
