# Supplementary material for: High performance polymerized small molecule acceptor by synergistic optimization on π-bridge linker and side chain
Source: Nat Commun. 2022 Sep 7;13:5267. doi: 10.1038/s41467-022-32964-z (PMC9452561; doi:10.1038/s41467-022-32964-z)
Supplement: Supplementary file 3 — Source Data [file 41467_2022_32964_MOESM3_ESM.zip › Source Data/Figure 1b.xlsx]

## Sheet: Sheet1
Figure 1b
PG-IT			Wavelength (nm)	1000	999	998	997	996	995	994	993	992	991	990	989	988	987	986	985	984	983	982	981	980	979	978	977	976	975	974	973	972	971	970	969	968	967	966	965	964	963	962	961	960	959	958	957	956	955
			Absorption Coefficient (×10^5 cm^-1)	0.17151	0.17188	0.17294	0.17341	0.17434	0.17457	0.17501	0.17552	0.17632	0.17667	0.17744	0.17779	0.17851	0.17891	0.17965	0.17997	0.18069	0.18119	0.18228	0.1828	0.18366	0.18376	0.18468	0.18509	0.18592	0.18651	0.18693	0.18811	0.18867	0.18926	0.19007	0.19073	0.19164	0.19207	0.19301	0.19353	0.19462	0.19527	0.19607	0.19675	0.19753	0.19861	0.19939	0.20013	0.20093	0.20158
PG-IT2F			Wavelength (nm)	1000	999	998	997	996	995	994	993	992	991	990	989	988	987	986	985	984	983	982	981	980	979	978	977	976	975	974	973	972	971	970	969	968	967	966	965	964	963	962	961	960	959	958	957	956	955
			Absorption Coefficient (×10^5 cm^-1)	0.16108	0.16155	0.16223	0.16265	0.16328	0.16344	0.16405	0.16454	0.16519	0.16555	0.16642	0.16737	0.16752	0.168	0.16877	0.16899	0.16962	0.17022	0.17104	0.17146	0.17248	0.17281	0.17357	0.174	0.17467	0.17526	0.17584	0.17695	0.17747	0.17822	0.17883	0.1797	0.18062	0.181	0.18195	0.18239	0.18316	0.18411	0.18506	0.18541	0.18614	0.18629	0.18815	0.18855	0.1895	0.19016
PY-IT2F			Wavelength (nm)	1000	999	998	997	996	995	994	993	992	991	990	989	988	987	986	985	984	983	982	981	980	979	978	977	976	975	974	973	972	971	970	969	968	967	966	965	964	963	962	961	960	959	958	957	956	955
			Absorption Coefficient (×10^5 cm^-1)	0.15899	0.15946	0.15994	0.16046	0.16082	0.16126	0.16165	0.16209	0.16248	0.16279	0.16323	0.16369	0.16437	0.16478	0.16519	0.16563	0.16616	0.16643	0.16728	0.16755	0.16839	0.16846	0.16926	0.16959	0.17023	0.17062	0.17084	0.17182	0.17231	0.17265	0.17328	0.17388	0.17473	0.17502	0.17553	0.17605	0.17675	0.17743	0.178	0.1786	0.1794	0.17989	0.18052	0.18117	0.1818	0.18233
[truncated: 655 more columns]
