# Supplementary material for: High performance polymerized small molecule acceptor by synergistic optimization on π-bridge linker and side chain
Source: Nat Commun. 2022 Sep 7;13:5267. doi: 10.1038/s41467-022-32964-z (PMC9452561; doi:10.1038/s41467-022-32964-z)
Supplement: Supplementary file 3 — Source Data [file 41467_2022_32964_MOESM3_ESM.zip › Source Data/Figure 2b.xlsx]

## Sheet: Sheet1
Figure 2b
PG-IT2F		Voltage (V)	-0.2	-0.18	-0.16	-0.14	-0.12	-0.1	-0.08	-0.06	-0.04	-0.02	0	0.02	0.04	0.06	0.08	0.1	0.12	0.14	0.16	0.18	0.2	0.22	0.24	0.26	0.28	0.3	0.32	0.34	0.36	0.38	0.4	0.42	0.44	0.46	0.48	0.5	0.52	0.54	0.56	0.58	0.6	0.62	0.64	0.66	0.68	0.7	0.72
		Current Density (mA cm-2)	-23.9963	-23.9785	-23.9637	-23.9454	-23.9255	-23.9044	-23.8829	-23.8631	-23.8435	-23.8265	-23.8094	-23.7915	-23.7758	-23.7594	-23.7421	-23.7265	-23.7084	-23.6894	-23.6687	-23.6447	-23.6155	-23.5862	-23.5545	-23.5248	-23.4982	-23.4735	-23.4503	-23.4239	-23.3928	-23.3572	-23.3195	-23.2782	-23.2349	-23.1905	-23.1441	-23.0925	-23.0375	-22.9798	-22.9188	-22.8506	-22.7799	-22.7035	-22.6181	-22.524	-22.4182	-22.2928	-22.1423
PG-IT		Voltage (V)	-0.2	-0.18	-0.16	-0.14	-0.12	-0.1	-0.08	-0.06	-0.04	-0.02	0	0.02	0.04	0.06	0.08	0.1	0.12	0.14	0.16	0.18	0.2	0.22	0.24	0.26	0.28	0.3	0.32	0.34	0.36	0.38	0.4	0.42	0.44	0.46	0.48	0.5	0.52	0.54	0.56	0.58	0.6	0.62	0.64	0.66	0.68	0.7	0.72
		Current Density (mA cm-2)	-23.7336	-23.7002	-23.6767	-23.647	-23.6179	-23.5834	-23.5529	-23.5197	-23.4896	-23.4581	-23.4306	-23.3967	-23.3628	-23.3251	-23.2875	-23.2497	-23.2129	-23.1785	-23.143	-23.108	-23.0701	-23.0321	-22.9881	-22.9448	-22.8971	-22.8486	-22.7987	-22.7486	-22.6951	-22.6418	-22.5885	-22.5315	-22.4739	-22.4154	-22.353	-22.2833	-22.2092	-22.1316	-22.0457	-21.954	-21.8566	-21.7512	-21.6351	-21.5095	-21.3723	-21.2188	-21.0442
PY-IT2F		Voltage (V)	-0.2	-0.18	-0.16	-0.14	-0.12	-0.1	-0.08	-0.06	-0.04	-0.02	0	0.02	0.04	0.06	0.08	0.1	0.12	0.14	0.16	0.18	0.2	0.22	0.24	0.26	0.28	0.3	0.32	0.34	0.36	0.38	0.4	0.42	0.44	0.46	0.48	0.5	0.52	0.54	0.56	0.58	0.6	0.62	0.64	0.66	0.68	0.7	0.72
		Current Density (mA cm-2)	-21.3925	-21.3843	-21.3687	-21.3528	-21.3334	-21.309	-21.2854	-21.258	-21.2292	-21.1999	-21.1713	-21.1421	-21.1118	-21.084	-21.0544	-21.0275	-20.9966	-20.9691	-20.9401	-20.9111	-20.8796	-20.8494	-20.8142	-20.776	-20.7373	-20.6932	-20.648	-20.6028	-20.5555	-20.5044	-20.4541	-20.3999	-20.3421	-20.281	-20.2161	-20.1458	-20.0691	-19.9857	-19.8936	-19.7914	-19.6767	-19.5475	-19.3992	-19.2282	-19.0258	-18.7827	-18.4817
[truncated: 14 more columns]
