# Supplementary material for: High performance polymerized small molecule acceptor by synergistic optimization on π-bridge linker and side chain
Source: Nat Commun. 2022 Sep 7;13:5267. doi: 10.1038/s41467-022-32964-z (PMC9452561; doi:10.1038/s41467-022-32964-z)
Supplement: Supplementary file 3 — Source Data [file 41467_2022_32964_MOESM3_ESM.zip › Source Data/Figure 2c.xlsx]

## Sheet: Sheet1
Figure 2b
PG-IT2F		Wavelength (nm)	300	310	320	330	340	350	360	370	380	390	400	410	420	430	440	450	460	470	480	490	500	510	520	530	540	550	560	570	580	590	600	610	620	630	640	650	660	670	680	690	700	710	720	730	740	750	760
		EQE (%)	2.11	5.56	11.6	19.96	30.35	37.93	41.1	40.11	39.13	41.66	46.8	53.63	60.76	67.49	73.46	77.66	79.96	81.41	81.95	82.9	82.38	81.22	80.64	80.25	81.57	82.24	83.22	84.41	83.76	83.22	82.82	82.35	81.25	79.87	76.94	73.83	71.16	69.59	70.55	71.71	73.87	75.46	75.93	75.64	74.9	74.54	75.9
		Integrated Jsc (mA cm^-2)	0	0	0.0015	0.01	0.0315	0.0685	0.121	0.189	0.268	0.3485	0.441	0.5885	0.798	1.0435	1.3225	1.6655	2.0835	2.543	3.026	3.5195	4.0245	4.54	5.0475	5.5585	6.0875	6.6275	7.178	7.741	8.311	8.889	9.47	10.056	10.648	11.231	11.8065	12.3725	12.9115	13.4375	13.971	14.49	15.001	15.5365	16.073	16.575	17.081	17.6235	18.171
PG-IT		Wavelength (nm)	300	310	320	330	340	350	360	370	380	390	400	410	420	430	440	450	460	470	480	490	500	510	520	530	540	550	560	570	580	590	600	610	620	630	640	650	660	670	680	690	700	710	720	730	740	750	760
		EQE (%)	1.55	4.44	9.86	18.16	28.33	35.76	38.94	38.82	38.86	42.59	48.69	56.23	63.27	69.34	74	77.29	78.89	79.68	79.7	80.89	80.35	79.28	78.81	78.81	79.36	80.06	81.46	82.42	82.31	82.27	81.97	81.64	80.44	78.48	76.05	73.3	70.7	69.24	69.42	70.63	71.78	72.89	73.28	72.66	71.83	71.43	71.78
		Integrated Jsc (mA cm^-2)	0	0	0.0015	0.009	0.0285	0.0635	0.1135	0.1785	0.255	0.335	0.43	0.584	0.803	1.058	1.344	1.69	2.1065	2.5595	3.032	3.513	4.0055	4.5085	5.004	5.5045	6.024	6.5555	7.099	7.656	8.2205	8.7935	9.3695	9.9505	10.5375	11.114	11.6815	12.2405	12.775	13.298	13.827	14.339	14.84	15.361	15.88	16.364	16.8505	17.371	17.894
PY-IT2F		Wavelength (nm)	300	310	320	330	340	350	360	370	380	390	400	410	420	430	440	450	460	470	480	490	500	510	520	530	540	550	560	570	580	590	600	610	620	630	640	650	660	670	680	690	700	710	720	730	740	750	760
		EQE (%)	1.54	4.46	9.48	18.57	29.14	35.24	37.37	37.42	38.36	43.12	50.16	58.14	64.57	69.37	72.26	74.07	74.27	73.34	73.15	73.3	72.92	71.93	72.01	72.53	73.14	73.94	75.49	76.75	77.04	77.21	77.02	76.76	75.96	75.2	72.85	70.12	67.09	64.35	63.27	62.45	62.63	62.59	62.6	61.83	61.1	60.7	60.49
		Integrated Jsc (mA cm^-2)	0	0	0.0015	0.009	0.029	0.0645	0.1135	0.176	0.25	0.329	0.425	0.583	0.8085	1.068	1.3535	1.6915	2.09	2.5155	2.9525	3.393	3.841	4.2975	4.748	5.205	5.6825	6.173	6.6755	7.192	7.718	8.254	8.794	9.3395	9.8915	10.4375	10.9795	11.515	12.0255	12.52	13.012	13.478	13.923	14.377	14.824	15.238	15.6525	16.0955	16.5395
[truncated: 17 more columns]
