# Supplementary material for: High performance polymerized small molecule acceptor by synergistic optimization on π-bridge linker and side chain
Source: Nat Commun. 2022 Sep 7;13:5267. doi: 10.1038/s41467-022-32964-z (PMC9452561; doi:10.1038/s41467-022-32964-z)
Supplement: Supplementary file 3 — Source Data [file 41467_2022_32964_MOESM3_ESM.zip › Source Data/Figure 2d.xlsx]

## Sheet: Sheet1
Figure 2d
PG-IT		Veff(V)	-0.34	-0.32	-0.3	-0.28	-0.26	-0.24	-0.22	-0.2	-0.18	-0.16	-0.14	-0.12	-0.1	-0.08	-0.06	-0.04	-0.02	0	0.02	0.04	0.06	0.08	0.1	0.12	0.14	0.16	0.18	0.2	0.22	0.24	0.26	0.28	0.3	0.32	0.34	0.36	0.38	0.4	0.42	0.44	0.46	0.48	0.5	0.52	0.54	0.56	0.58
		Jph(mA cm^-2)	5.82667	5.54667	5.29733	5.04167	4.79533	4.55767	4.327	4.10333	3.89033	3.68733	3.49467	3.317	3.155	3.01067	2.88933	2.79533	2.73267	2.71567	2.80057	2.91997	3.13687	3.47343	3.95357	4.55293	5.37153	6.33622	7.41534	8.54695	9.66377	10.6876	11.5906	12.3477	12.9607	13.445	13.8296	14.1372	14.3882	14.597	14.7736	14.9299	15.0651	15.1849	15.2898	15.3835	15.4637	15.537	15.604
PG-IT2F		Veff(V)	-0.3	-0.28	-0.26	-0.24	-0.22	-0.2	-0.18	-0.16	-0.14	-0.12	-0.1	-0.08	-0.06	-0.04	-0.02	0	0.02	0.04	0.06	0.08	0.1	0.12	0.14	0.16	0.18	0.2	0.22	0.24	0.26	0.28	0.3	0.32	0.34	0.36	0.38	0.4	0.42	0.44	0.46	0.48	0.5	0.52	0.54	0.56	0.58	0.6	0.62
		Jph(mA cm^-2)	2.19167	1.97333	1.77567	1.57567	1.388	1.211	1.04533	0.89633	0.763	0.641	0.53467	0.445	0.37233	0.31733	0.28633	0.282	0.31	0.378	0.50033	0.72257	0.99603	1.37627	1.8866	2.55107	3.36643	4.39965	5.61216	6.96195	8.38191	9.78119	11.0882	12.2426	13.2117	14.0033	14.6368	15.1572	15.5745	15.9186	16.2021	16.4403	16.635	16.8006	16.9446	17.0683	17.1789	17.2727	17.3582
PY-IT2F		Veff(V)	-0.46	-0.44	-0.42	-0.4	-0.38	-0.36	-0.34	-0.32	-0.3	-0.28	-0.26	-0.24	-0.22	-0.2	-0.18	-0.16	-0.14	-0.12	-0.1	-0.08	-0.06	-0.04	-0.02	0	0.02	0.04	0.06	0.08	0.1	0.12	0.14	0.16	0.18	0.2	0.22	0.24	0.26	0.28	0.3	0.32	0.34	0.36	0.38	0.4	0.42	0.44	0.46
		Jph(mA cm^-2)	-3.96333	-3.99167	-3.97667	-3.967	-3.94433	-3.912	-3.87067	-3.82133	-3.764	-3.695	-3.613	-3.518	-3.409	-3.28233	-3.138	-2.973	-2.782	-2.55933	-2.298	-1.985	-1.60497	-1.1461	-0.5913	0.08207	0.88643	1.8322	2.91957	4.12556	5.41421	6.73301	8.02706	9.23816	10.3294	11.2745	12.0743	12.7316	13.2697	13.7095	14.0729	14.3727	14.6248	14.8399	15.0272	15.1899	15.3393	15.4729	15.5952
[truncated: 179 more columns]
