# Supplementary material for: High performance polymerized small molecule acceptor by synergistic optimization on π-bridge linker and side chain
Source: Nat Commun. 2022 Sep 7;13:5267. doi: 10.1038/s41467-022-32964-z (PMC9452561; doi:10.1038/s41467-022-32964-z)
Supplement: Supplementary file 3 — Source Data [file 41467_2022_32964_MOESM3_ESM.zip › Source Data/Figure 2e.xlsx]

## Sheet: Sheet1
Figure 2e
PY-IT2F		Light Intensity (mW cm^-2)	100	70	40	20	10	6	4	2
		Jsc (mA cm^-2)	20.8126	14.8168	8.56515	4.43232	2.22307	1.37536	0.95457	0.45013
PG-IT2F		Light Intensity (mW cm^-2)	100	70	40	20	10	6	4	2
		Jsc (mA cm^-2)	24.7294	17.2967	9.89255	4.95361	2.4789	1.49869	0.99495	0.49468
PG-IT		Light Intensity (mW cm^-2)	100	70	40	20	10	6	4	2
		Jsc (mA cm^-2)	20.035	14.0626	8.05237	4.03196	2.03041	1.20865	0.80871	0.40575
