# Supplementary material for: High performance polymerized small molecule acceptor by synergistic optimization on π-bridge linker and side chain
Source: Nat Commun. 2022 Sep 7;13:5267. doi: 10.1038/s41467-022-32964-z (PMC9452561; doi:10.1038/s41467-022-32964-z)
Supplement: Supplementary file 3 — Source Data [file 41467_2022_32964_MOESM3_ESM.zip › Source Data/Figure 2f.xlsx]

## Sheet: Sheet1
Figure 2f
PG-IT2F		Offset Intensity (mW cm^-2)	0.001	0.00231	0.00532	0.01226	0.02828	0.06523	0.15042	0.3469	0.8
		Charge Carrier Lifetime (μs)	197.7	68.6952	30.6455	12.5994	6.00351	3.24047	1.95303	1.12594	0.76916
PG-IT		Offset Intensity (mW cm^-2)	0.001	0.00231	0.00532	0.01226	0.02828	0.06523	0.15042	0.3469	0.8
		Charge Carrier Lifetime (μs)	238.7	82.1231	35.6052	14.3157	5.51917	2.54839	1.35273	0.76916	0.43564
PY-IT2F		Offset Intensity (mW cm^-2)	0.001	0.00231	0.00532	0.01226	0.02828	0.06523	0.15042	0.3469	0.8
		Charge Carrier Lifetime (μs)	256.363	100.22	38.9392	14.6385	6.53036	3.11829	1.75303	0.96111	0.63635
