# Supplementary material for: High performance polymerized small molecule acceptor by synergistic optimization on π-bridge linker and side chain
Source: Nat Commun. 2022 Sep 7;13:5267. doi: 10.1038/s41467-022-32964-z (PMC9452561; doi:10.1038/s41467-022-32964-z)
Supplement: Supplementary file 3 — Source Data [file 41467_2022_32964_MOESM3_ESM.zip › Source Data/Figure 3d.xlsx]

## Sheet: Sheet1
Figure 3d
			Wavelength (nm)	435.395	436.557	437.72	438.882	440.045	441.208	442.371	443.534	444.697	445.86	447.024	448.187	449.351	450.515	451.679	452.843	454.007	455.172	456.336	457.501	458.666	459.831	460.996	462.161	463.327	464.492	465.658	466.824	467.99	469.156	470.322	471.488	472.655	473.821	474.988	476.155	477.322	478.489	479.656	480.824	481.991	483.159	484.327	485.495	486.663	487.831
0.5ps			DA （OD）	-0.0036	-0.00652	0.00331	-0.00488	-0.00343	-0.00244	-0.000481925	0.00182	0.00128	-0.000398791	-0.000197027	-0.00158	2.68026e-05	-0.000547562	-0.000156021	0.000227648	-0.000740342	-0.000769886	-0.0011	-0.000150284	0.000394283	0.000473935	-0.000414023	-0.00151	-0.00096526	-0.000416923	-0.000951376	-0.000904541	-0.00111	-0.00102	-0.00192	-0.00133	-0.00173	-0.00183	-0.00172	-0.00211	-0.00225	-0.00218	-0.00266	-0.00255	-0.00246	-0.00255	-0.00239	-0.00277	-0.00262	-0.00286
2ps				0.00673	0.00244	0.00605	-0.00134	0.00485	0.00145	0.00097639	0.00175	0.00117	0.00204	0.00067072	0.000181981	0.00114	-9.07722e-05	0.000929859	-0.000670143	0.000266225	-0.000260516	-0.00015806	-0.000165916	0.000311167	0.000691309	-0.000137662	-0.00135	-0.000395626	7.52285e-05	-0.000168877	-0.000597913	-0.000455124	-0.00013208	-0.000582881	-0.00049567	-0.00104	-0.000959679	-0.00129	-0.00172	-0.00148	-0.00136	-0.00164	-0.00165	-0.0018	-0.00154	-0.00143	-0.00186	-0.0019	-0.00195
20ps				0.00307	0.00251	0.0053	-0.00356	-0.000203593	0.000473884	-0.000185091	0.00169	6.60694e-06	-0.000333198	-0.000594973	9.80316e-05	0.000494259	0.000561052	0.0011	0.000108917	0.000498865	0.000461522	-0.000371643	0.000267555	0.000173658	0.00042465	0.000501361	-0.000374124	-0.000480583	3.43075e-05	0.000249364	-0.000379143	-0.000309247	-0.00015553	-0.000451163	-0.00026757	-0.00011837	-0.000407253	-0.000298509	-0.000460332	-0.000548952	-0.000752154	-0.000696706	-0.000846734	-0.00108	-0.000906398	-0.000535317	-0.000988465	-0.000878302	-0.000894889
200ps				0.00878	-0.00446	7.52965e-05	0.000973454	-0.00151	-0.000542635	0.00216	0.00374	0.00149	0.00173	-0.000535825	0.000448908	-0.000362735	0.000347304	0.000612452	0.000274509	0.000499254	0.000927559	0.000674707	0.0007617	0.00186	0.000608123	0.000137184	0.000722093	-0.000308344	0.000940249	0.000209799	-4.83247e-05	0.000721533	0.00122	0.00048802	0.000867139	5.78191e-05	-0.000772517	-0.000350928	0.000419305	-0.000450858	-0.00045403	-0.000140524	2.54077e-05	-0.000256827	-0.000303508	-0.000198608	-0.000444278	1.52264e-05	-0.000256882
1000ps				-0.00102	-0.00643	-0.00301	0.00321	0.000662039	0.00183	-0.000788984	-0.000383496	-0.00147	0.00139	0.000895085	0.000431623	-0.000831505	0.000187739	0.00141	0.000120272	-0.000295669	0.000144601	-3.88683e-05	0.000296778	0.000570256	-5.04582e-05	-0.000434077	-0.00102	7.62843e-05	-0.000707277	-3.6103e-06	-3.10864e-05	0.000206772	5.12065e-05	0.000303595	8.42286e-05	-0.000511595	-0.000691366	2.56739e-05	-0.00033601	-0.000505991	-0.000266946	-0.000375421	-0.0006107	-0.000225035	-0.000223383	-0.000342193	-0.000586993	-0.000197485	-0.000365835
4000ps				0.00935	0.00361	0.00691	0.00502	0.000803681	-8.80609e-05	8.37172e-05	0.0039	0.000348007	0.000928371	0.000342678	0.000864147	0.000926043	0.00103	0.0013	0.000138208	0.00161	0.000318889	0.000534123	0.000935801	0.00187	0.000386732	0.000477103	0.00084983	0.000310916	0.000439761	9.28837e-05	0.000279802	0.000583076	0.000116135	0.000508267	0.000331888	-3.66734e-05	0.000350794	0.00034809	0.000507148	0.000131948	0.000251511	-0.000142014	-0.000102763	-8.93682e-05	0.000226796	4.60131e-05	2.13914e-05	0.000196182	-3.41437e-05
[truncated: 484 more columns]
