# Supplementary material for: High performance polymerized small molecule acceptor by synergistic optimization on π-bridge linker and side chain
Source: Nat Commun. 2022 Sep 7;13:5267. doi: 10.1038/s41467-022-32964-z (PMC9452561; doi:10.1038/s41467-022-32964-z)
Supplement: Supplementary file 3 — Source Data [file 41467_2022_32964_MOESM3_ESM.zip › Source Data/Figure 3e.xlsx]

## Sheet: Sheet1
Figure 3e
	Delay Time (ps)	-2.49363	-2.34295	-2.19361	-2.04296	-1.89228	-1.74429	-1.59496	-1.44296	-1.29095	-1.14162	-0.99496	-0.84296	-0.69095	-0.54294	-0.52161	-0.50027	-0.47761	-0.45495	-0.42827	-0.40429	-0.37629	-0.34694	-0.31495	-0.28428	-0.24962	-0.21496	-0.17628	-0.13627	-0.09362	-0.04963	-0.00161	0.04772	0.10105	0.15705	0.21438	0.27706	0.3424	0.41172	0.48504	0.56106	0.64106	0.72638	0.8184	0.91305	1.01305	1.11838	1.23173	1.35039
PG-IT	Norm. DA (a.u.)	9.07776e-05	-0.00298	-0.01162	-0.01426	-0.0222	-0.02059	-0.00504	0.00316	0.00207	-0.01379	-0.01211	-0.01179	-0.00919	0.00705	0.00993	0.01239	0.01061	0.00883	0.00674	0.00486	0.00266	0.000139712	-0.00443	-0.00882	-0.01378	-0.01873	0.0034	-0.01718	-0.02296	0.07186	0.56263	0.84924	0.95751	0.85532	0.71729	0.65996	0.6167	0.6103	0.54974	0.51133	0.48477	0.46148	0.4378	0.41312	0.40039	0.38771	0.36679	0.33643
PG-IT2F	Norm. DA (a.u.)	0.0021	-0.00359	-0.00121	0.00835	0.00719	0.00351	0.00961	0.00155	-0.00748	-0.00196	0.01543	0.01862	0.00418	0.00269	0.01095	0.01627	0.02231	0.02798	0.02971	0.02147	0.01365	0.0041	-0.00589	-0.01587	-0.02071	-0.0257	-0.03069	-0.03586	-0.02365	0.03045	0.39513	0.73311	0.92921	0.79385	0.66568	0.56053	0.45197	0.41578	0.36673	0.34547	0.30086	0.29869	0.25363	0.23367	0.2037	0.20019	0.17959	0.17304
[truncated: 152 more columns]
