# Supplementary material for: High performance polymerized small molecule acceptor by synergistic optimization on π-bridge linker and side chain
Source: Nat Commun. 2022 Sep 7;13:5267. doi: 10.1038/s41467-022-32964-z (PMC9452561; doi:10.1038/s41467-022-32964-z)
Supplement: Supplementary file 3 — Source Data [file 41467_2022_32964_MOESM3_ESM.zip › Source Data/Figure 3f.xlsx]

## Sheet: Sheet1
Figure 3f
		Delay Time (ps)	-2.49363	-2.34295	-2.19361	-2.04296	-1.89228	-1.74429	-1.59496	-1.44296	-1.29095	-1.14162	-0.99496	-0.84296	-0.69095	-0.54294	-0.52161	-0.50027	-0.47761	-0.45495	-0.42827	-0.40429	-0.37629	-0.34694	-0.31495	-0.28428	-0.24962	-0.21496	-0.17628	-0.13627	-0.09362	-0.04963	-0.00161	0.04772	0.10105	0.15705	0.21438	0.27706	0.3424	0.41172	0.48504	0.56106	0.64106	0.72638	0.8184	0.91305	1.01305	1.11838	1.23173
PG-IT		Norm. DA (a.u.)	0.02701	0.02324	0.01664	0.00452	0.04897	0.05295	0.02152	0.01411	0.00512	0.02374	0.02488	-0.00871	0.00329	0.00501	-0.00458	-0.01417	-0.02435	-0.03079	-0.03219	-0.03344	-0.0349	-0.03644	-0.03497	0.00532	0.0385	-0.00336	0.00405	0.01505	0.03581	-0.08518	-0.49921	-0.95302	-0.91844	-0.93003	-0.8786	-0.86253	-0.83097	-0.79064	-0.73948	-0.72613	-0.74962	-0.75966	-0.71164	-0.69005	-0.66268	-0.70082	-0.68147
PG-IT2F		Norm. DA (a.u.)	0.00703	0.00148	0.000125602	0.02177	0.01838	-0.02471	-0.01134	0.0094	0.02305	0.0191	0.00279	0.0057	0.0234	0.03271	0.02983	0.02656	0.0235	0.02143	0.02035	0.01933	0.01808	0.01678	0.01067	0.01841	-0.00946	-0.00979	0.0394	-0.002	-0.00951	-0.28213	-0.69236	-0.88123	-0.95661	-0.93818	-0.95536	-0.92976	-0.9247	-0.88981	-0.86615	-0.88599	-0.92048	-0.90085	-0.88966	-0.87016	-0.86107	-0.84418	-0.87065
[truncated: 146 more columns]
