# Supplementary material for: High performance polymerized small molecule acceptor by synergistic optimization on π-bridge linker and side chain
Source: Nat Commun. 2022 Sep 7;13:5267. doi: 10.1038/s41467-022-32964-z (PMC9452561; doi:10.1038/s41467-022-32964-z)
Supplement: Supplementary file 3 — Source Data [file 41467_2022_32964_MOESM3_ESM.zip › Source Data/Figure 5d.xlsx]

## Sheet: Sheet1
Figue 5d
PY-IT2F	in plane	q (Å)	0.11319	0.11469	0.11545	0.11621	0.11775	0.11852	0.11931	0.12088	0.12168	0.1241	0.12492	0.12658	0.12741	0.12825	0.12995	0.13081	0.13254	0.13341	0.13429	0.13518	0.13607	0.13697	0.13878	0.13969	0.14154	0.14248	0.14436	0.14531	0.14627	0.14724	0.14821	0.14918	0.15017	0.15116	0.15216	0.15316	0.15417	0.15519	0.15621	0.15724	0.15828	0.15932	0.16037	0.16143	0.16249	0.16357	0.16464
		Intensity (a.u.)	6731530000000	6076900000000	6064550000000	7472610000000	6978560000000	6669770000000	8028430000000	7225590000000	7596130000000	7472610000000	7596130000000	7657890000000	7102070000000	8090190000000	7287340000000	7410860000000	7040310000000	6669770000000	7781400000000	7287340000000	6793290000000	7040310000000	6793290000000	6916800000000	6731530000000	6731530000000	6546260000000	6360990000000	7163830000000	6669770000000	6070730000000	7102070000000	6175710000000	5866930000000	6237470000000	5922510000000	5533440000000	6546260000000	5922510000000	5397570000000	6169540000000	5514910000000	5057910000000	5934860000000	5249360000000	5446980000000	5428450000000
	out of plane	q (Å)	0.16121	0.16217	0.16314	0.16412	0.1651	0.16609	0.16708	0.16808	0.16908	0.17009	0.17111	0.17214	0.17317	0.1742	0.17524	0.17629	0.17735	0.17841	0.17947	0.18055	0.18163	0.18271	0.18381	0.18491	0.18601	0.18712	0.18824	0.18937	0.1905	0.19164	0.19279	0.19394	0.1951	0.19627	0.19744	0.19862	0.19981	0.20101	0.20221	0.20342	0.20464	0.20586	0.20709	0.20833	0.20958	0.21083	0.21209
		Intensity (a.u.)	45638700000000	36045900000000	6162680000000	29359900000000	33720300000000	6104540000000	21278700000000	31685500000000	5930120000000	19679900000000	27528600000000	5348740000000	22877500000000	24389100000000	4622010000000	33429600000000	11482300000000	3982490000000	29941300000000	7645210000000	3779000000000	25319300000000	5203390000000	11627700000000	18081100000000	4156900000000	22354200000000	6744060000000	3459240000000	19767100000000	4622010000000	17732200000000	8807980000000	3575520000000	16453200000000	4505730000000	14389300000000	8255660000000	3575520000000	13430000000000	4040620000000	13488100000000	5726640000000	3197620000000	11685800000000	3604590000000	11424200000000
PG-IT	in plane	q (Å)	0.11319	0.11469	0.11545	0.11621	0.11775	0.11852	0.11931	0.12088	0.12168	0.1241	0.12492	0.12658	0.12741	0.12825	0.12995	0.13081	0.13254	0.13341	0.13429	0.13518	0.13607	0.13697	0.13878	0.13969	0.14154	0.14248	0.14436	0.14531	0.14627	0.14724	0.14821	0.14918	0.15017	0.15116	0.15216	0.15316	0.15417	0.15519	0.15621	0.15724	0.15828	0.15932	0.16037	0.16143	0.16249	0.16357	0.16464
		Intensity (a.u.)	146789000000	127721000000	126282000000	178449000000	147868000000	142472000000	185285000000	169815000000	176650000000	177370000000	184565000000	186724000000	176291000000	203274000000	181327000000	191041000000	185645000000	177010000000	215506000000	193560000000	182047000000	194639000000	191401000000	198597000000	195359000000	197877000000	194999000000	186004000000	220903000000	195359000000	185285000000	211908000000	194999000000	182047000000	194999000000	187084000000	176650000000	211908000000	184206000000	170534000000	201115000000	175931000000	164418000000	191041000000	170534000000	170894000000	169455000000
	out of plane	q (Å)	0.16121	0.16217	0.16314	0.16412	0.1651	0.16609	0.16708	0.16808	0.16908	0.17009	0.17111	0.17214	0.17317	0.1742	0.17524	0.17629	0.17735	0.17841	0.17947	0.18055	0.18163	0.18271	0.18381	0.18491	0.18601	0.18712	0.18824	0.18937	0.1905	0.19164	0.19279	0.19394	0.1951	0.19627	0.19744	0.19862	0.19981	0.20101	0.20221	0.20342	0.20464	0.20586	0.20709	0.20833	0.20958	0.21083	0.21209
		Intensity (a.u.)	1475980000000	1028090000000	146580000000	941571000000	962947000000	143526000000	679967000000	913069000000	141490000000	630089000000	793973000000	124186000000	737988000000	705415000000	112989000000	1058630000000	289088000000	95276800000	929356000000	188314000000	88456800000	777687000000	128257000000	372557000000	537459000000	98839500000	706433000000	168974000000	81738500000	615838000000	112989000000	580211000000	237174000000	84283300000	518119000000	114006000000	470277000000	225977000000	84690500000	422435000000	101079000000	440757000000	149633000000	75529300000	371539000000	87642500000	364413000000
PG-IT2F	in plane	q (Å)	0.11319	0.11469	0.11545	0.11621	0.11775	0.11852	0.11931	0.12088	0.12168	0.1241	0.12492	0.12658	0.12741	0.12825	0.12995	0.13081	0.13254	0.13341	0.13429	0.13518	0.13607	0.13697	0.13878	0.13969	0.14154	0.14248	0.14436	0.14531	0.14627	0.14724	0.14821	0.14918	0.15017	0.15116	0.15216	0.15316	0.15417	0.15519	0.15621	0.15724	0.15828	0.15932	0.16037	0.16143	0.16249	0.16357	0.16464
		Intensity (a.u.)	3990000000	3580000000	3490000000	4680000000	4180000000	4270000000	4950000000	4560000000	5020000000	5040000000	5300000000	5300000000	5210000000	5900000000	5320000000	5610000000	5490000000	5230000000	6180000000	5710000000	5570000000	5830000000	5890000000	5950000000	5840000000	5910000000	5790000000	5660000000	6530000000	5930000000	5630000000	6320000000	6000000000	5580000000	6010000000	5810000000	5550000000	6630000000	5980000000	5590000000	6470000000	5670000000	5580000000	6190000000	5580000000	5770000000	5930000000
	out of plane	q (Å)	0.16121	0.16217	0.16314	0.16412	0.1651	0.16609	0.16708	0.16808	0.16908	0.17009	0.17111	0.17214	0.17317	0.1742	0.17524	0.17629	0.17735	0.17841	0.17947	0.18055	0.18163	0.18271	0.18381	0.18491	0.18601	0.18712	0.18824	0.18937	0.1905	0.19164	0.19279	0.19394	0.1951	0.19627	0.19744	0.19862	0.19981	0.20101	0.20221	0.20342	0.20464	0.20586	0.20709	0.20833	0.20958	0.21083	0.21209
		Intensity (a.u.)	50348800000	40541700000	7005050000	32310800000	38177500000	6873710000	23554500000	36119800000	6786140000	21847000000	31435200000	5954290000	25480900000	28064000000	5297570000	37914800000	13397200000	4553280000	34368500000	9019000000	4268700000	29158500000	6173200000	13265800000	21015200000	4772190000	25918700000	8055810000	3931590000	22941500000	5516480000	20664900000	10551400000	4185520000	19351500000	5428920000	16768300000	10026000000	4277460000	15892700000	4991100000	16067800000	6961270000	3909690000	14141400000	4421940000	13747400000
PM6	in plane	q (Å)	0.11319	0.11469	0.11545	0.11621	0.11775	0.11852	0.11931	0.12088	0.12168	0.1241	0.12492	0.12658	0.12741	0.12825	0.12995	0.13081	0.13254	0.13341	0.13429	0.13518	0.13607	0.13697	0.13878	0.13969	0.14154	0.14248	0.14436	0.14531	0.14627	0.14724	0.14821	0.14918	0.15017	0.15116	0.15216	0.15316	0.15417	0.15519	0.15621	0.15724	0.15828	0.15932	0.16037	0.16143	0.16249	0.16357	0.16464
		Intensity (a.u.)	211094000000000	191392000000000	171690000000000	220476000000000	197021000000000	199836000000000	226105000000000	212971000000000	212971000000000	207341000000000	220476000000000	218600000000000	197021000000000	231735000000000	212032000000000	216723000000000	215785000000000	196083000000000	225167000000000	196083000000000	194207000000000	198898000000000	194207000000000	196083000000000	198898000000000	191392000000000	197960000000000	179196000000000	242993000000000	188578000000000	192330000000000	222353000000000	196083000000000	183887000000000	201712000000000	192330000000000	182948000000000	212032000000000	191392000000000	177319000000000	226105000000000	190454000000000	184825000000000	222353000000000	191392000000000	213909000000000	199836000000000
	out of plane	q (Å)	0.16121	0.16217	0.16314	0.16412	0.1651	0.16609	0.16708	0.16808	0.16908	0.17009	0.17111	0.17214	0.17317	0.1742	0.17524	0.17629	0.17735	0.17841	0.17947	0.18055	0.18163	0.18271	0.18381	0.18491	0.18601	0.18712	0.18824	0.18937	0.1905	0.19164	0.19279	0.19394	0.1951	0.19627	0.19744	0.19862	0.19981	0.20101	0.20221	0.20342	0.20464	0.20586	0.20709	0.20833	0.20958	0.21083	0.21209
		Intensity (a.u.)	2548040000000000	2330350000000000	855945000000000	1798470000000000	2209130000000000	843576000000000	1405130000000000	2115120000000000	828733000000000	1335870000000000	1924640000000000	756992000000000	1489240000000000	1766310000000000	695146000000000	2073070000000000	1165170000000000	611036000000000	1986480000000000	945002000000000	578876000000000	1825690000000000	771834000000000	952424000000000	1469450000000000	643195000000000	1620360000000000	885631000000000	541768000000000	1568410000000000	719884000000000	1345760000000000	1029110000000000	578876000000000	1407610000000000	724832000000000	1192390000000000	1011800000000000	598666000000000	1259180000000000	687724000000000	1224550000000000	860892000000000	559085000000000	1212180000000000	645669000000000	1189910000000000
[truncated: 452 more columns]
