# Supplementary material for: High performance polymerized small molecule acceptor by synergistic optimization on π-bridge linker and side chain
Source: Nat Commun. 2022 Sep 7;13:5267. doi: 10.1038/s41467-022-32964-z (PMC9452561; doi:10.1038/s41467-022-32964-z)
Supplement: Supplementary file 3 — Source Data [file 41467_2022_32964_MOESM3_ESM.zip › Source Data/Figure 5e.xlsx]

## Sheet: Sheet1
Figure 5e
PY-IT2F:PM6	in plane	q (Å)	0.11319	0.11469	0.11545	0.11621	0.11775	0.11852	0.11931	0.12088	0.12168	0.1241	0.12492	0.12658	0.12741	0.12825	0.12995	0.13081	0.13254	0.13341	0.13429	0.13518	0.13607	0.13697	0.13878	0.13969	0.14154	0.14248	0.14436	0.14531	0.14627	0.14724	0.14821	0.14918	0.15017	0.15116	0.15216	0.15316	0.15417	0.15519	0.15621	0.15724	0.15828	0.15932	0.16037	0.16143	0.16249	0.16357	0.16464
		Intensity (a.u.)	12497800000	11460000000	10956000000	13965500000	12319900000	12067900000	14973700000	13328000000	13876600000	13476300000	14247200000	14113800000	13090800000	14973700000	13787600000	14247200000	13639400000	12660900000	14795700000	14232400000	13179800000	13698700000	13431800000	14039700000	13787600000	13772800000	14024800000	12927700000	14973700000	14010000000	12824000000	15270200000	13580100000	13105700000	13580100000	13861700000	12764700000	15121900000	13194600000	13076000000	14484400000	13105700000	12379200000	14973700000	13135300000	14039700000	13995200000
	out of plane	q (Å)	0.16121	0.16217	0.16314	0.16412	0.1651	0.16609	0.16708	0.16808	0.16908	0.17009	0.17111	0.17214	0.17317	0.1742	0.17524	0.17629	0.17735	0.17841	0.17947	0.18055	0.18163	0.18271	0.18381	0.18491	0.18601	0.18712	0.18824	0.18937	0.1905	0.19164	0.19279	0.19394	0.1951	0.19627	0.19744	0.19862	0.19981	0.20101	0.20221	0.20342	0.20464	0.20586	0.20709	0.20833	0.20958	0.21083	0.21209
		Intensity (a.u.)	110321000000	103702000000	31699000000	76489600000	98553800000	31037100000	59058800000	94141000000	30669400000	55822700000	84579800000	27653900000	62809700000	77225000000	25006200000	91934600000	48247300000	21917200000	88257200000	36773800000	20593300000	80166900000	28315800000	38318300000	63251000000	23020400000	71414800000	34126100000	19269500000	67737400000	25815200000	57587800000	41480900000	20005000000	59867800000	25741700000	49644700000	40524800000	20446200000	52365900000	23903000000	51262700000	31625500000	18460500000	49276900000	21402400000	48100200000
PG-IT:PM6	in plane	q (Å)	0.11319	0.11469	0.11545	0.11621	0.11775	0.11852	0.11931	0.12088	0.12168	0.1241	0.12492	0.12658	0.12741	0.12825	0.12995	0.13081	0.13254	0.13341	0.13429	0.13518	0.13607	0.13697	0.13878	0.13969	0.14154	0.14248	0.14436	0.14531	0.14627	0.14724	0.14821	0.14918	0.15017	0.15116	0.15216	0.15316	0.15417	0.15519	0.15621	0.15724	0.15828	0.15932	0.16037	0.16143	0.16249	0.16357	0.16464
		Intensity (a.u.)	414756000	403299000	380384000	486938000	443400000	421631000	486938000	438817000	457149000	441108000	462877000	474335000	430797000	486938000	467460000	443400000	444545000	423922000	502978000	437671000	442254000	451420000	428505000	457149000	434234000	439962000	434234000	411319000	500686000	431942000	419339000	498395000	430797000	415902000	431942000	439962000	426214000	510998000	459440000	428505000	514435000	452566000	427359000	521310000	443400000	480063000	476626000
	out of plane	q (Å)	0.16121	0.16217	0.16314	0.16412	0.1651	0.16609	0.16708	0.16808	0.16908	0.17009	0.17111	0.17214	0.17317	0.1742	0.17524	0.17629	0.17735	0.17841	0.17947	0.18055	0.18163	0.18271	0.18381	0.18491	0.18601	0.18712	0.18824	0.18937	0.1905	0.19164	0.19279	0.19394	0.1951	0.19627	0.19744	0.19862	0.19981	0.20101	0.20221	0.20342	0.20464	0.20586	0.20709	0.20833	0.20958	0.21083	0.21209
		Intensity (a.u.)	6817480000	7035640000	2896060000	4864950000	6653860000	2825160000	3894140000	6326620000	2754260000	3654170000	5726680000	2481560000	3992320000	5274000000	2225220000	5563060000	3779610000	1914350000	5508520000	3081500000	1794360000	5170380000	2443380000	2579730000	4303190000	2001610000	4466810000	2803350000	1614380000	4417730000	2203410000	3572360000	3152400000	1696190000	3937780000	2176140000	3163310000	3043320000	1701640000	3506910000	1990700000	3337840000	2541560000	1499850000	3359650000	1778000000	3239670000
PG-IT2F:PM6	in plane	q (Å)	0.11319	0.11469	0.11545	0.11621	0.11775	0.11852	0.11931	0.12088	0.12168	0.1241	0.12492	0.12658	0.12741	0.12825	0.12995	0.13081	0.13254	0.13341	0.13429	0.13518	0.13607	0.13697	0.13878	0.13969	0.14154	0.14248	0.14436	0.14531	0.14627	0.14724	0.14821	0.14918	0.15017	0.15116	0.15216	0.15316	0.15417	0.15519	0.15621	0.15724	0.15828	0.15932	0.16037	0.16143	0.16249	0.16357	0.16464
		Intensity (a.u.)	11820400	13645600	13558600	15731500	15992200	15123100	18686600	17469800	17469800	17643600	18425800	19121200	17643600	19295000	19121200	18773500	18425800	18078200	20859500	19903400	18686600	19468800	19468800	19642700	19990300	19468800	20077200	18947300	22163200	20598700	19729600	21554800	21120200	19295000	20946400	20772500	19555700	22771600	21294000	20338000	23553800	20946400	19381900	24596800	22076300	22250100	23466900
	out of plane	q (Å)	0.16121	0.16217	0.16314	0.16412	0.1651	0.16609	0.16708	0.16808	0.16908	0.17009	0.17111	0.17214	0.17317	0.1742	0.17524	0.17629	0.17735	0.17841	0.17947	0.18055	0.18163	0.18271	0.18381	0.18491	0.18601	0.18712	0.18824	0.18937	0.1905	0.19164	0.19279	0.19394	0.1951	0.19627	0.19744	0.19862	0.19981	0.20101	0.20221	0.20342	0.20464	0.20586	0.20709	0.20833	0.20958	0.21083	0.21209
		Intensity (a.u.)	879571000	966086000	396528000	630119000	908409000	388597000	503230000	857942000	375620000	478717000	778636000	335246000	511881000	710145000	297035000	728169000	516207000	253057000	728169000	413831000	232870000	677702000	325153000	327316000	567395000	256662000	577489000	370573000	204753000	571721000	286942000	448437000	413831000	214846000	503951000	277569000	392202000	396528000	216288000	443390000	255941000	414552000	325874000	187449000	419598000	225660000	403016000
[truncated: 452 more columns]
